# Supplementary material for: Regulation of STAT1 and STAT4 Expression by Growth Factor and Interferon Supplementation in Sjögren’s Syndrome Cell Culture Models
Source: Int J Mol Sci. 2024 Mar 9;25(6):3166. doi: 10.3390/ijms25063166 (PMC10970649; doi:10.3390/ijms25063166)
Supplement: Supplementary file 1 [file ijms-25-03166-s001.zip]

Archive with 1 entries (1 files):
- ijms-2825474-supplementary.pdf
